# Supplementary material for: BDNF/Cyclin D1 Signaling System and Cognitive Performance After Perampanel and Lacosamide Treatment Singly or in Combination in an Experimental Model of Temporal Lobe Epilepsy
Source: Curr Issues Mol Biol. 2024 Dec 11;46(12):14010–32. doi: 10.3390/cimb46120838 (PMC11727337; doi:10.3390/cimb46120838)
Supplement: Supplementary file 1 [file cimb-46-00838-s001.zip]

Archive with 1 entries (1 files):
- cimb-3323000-supplementary.pdf
